# Supplementary material for: Optimising DNA origami assembly by reducing off-target interactions
Source: Nat Commun. 2026 May 26;17:6859. doi: 10.1038/s41467-026-73387-4 (PMC13388973; doi:10.1038/s41467-026-73387-4)
Supplement: Supplementary file 4 — Source Data [file 41467_2026_73387_MOESM4_ESM.xlsx]

## Sheet: Figure 7 
	Figures 4, 5 & 6									Figure 7C - Unfolding force				Figure 7D - Non-uniformity metric
										T1	T2	T3		Control	T1	T2	T3
										Mean				Mean
										40.9956	37.4417	44.0111		0.0965	0.1989	0.2454	0.2629
										Source data				Source data
										35.1105	32.2306	39.5688		0.1191	0.1939	0.2206	0.2683
										40.0539	29.7325	47.3669		0.1028	0.2696	0.2863	0.4026
										41.665	45.8647	50.1239		0.1061	0.2093	0.199	0.2038
										44.5576	38.5305	43.9944		0.0921	0.0847	0.2226	0.1616
										49.3985	41.594	48.1015		0.0943	0.1677	0.2106	0.1934
										32.5432	39.7453	49.6889		0.0648	0.1066	0.2698	0.1932
										47.7502	41.3489	43.6981			0.2065	0.2602	0.2082
										44.3109	35.833	47.0086			0.15	0.1853	0.2256
										48.2636	37.8006	48.1517			0.1369	0.3127	0.3165
										43.8438	37.6522	37.5736			0.1251	0.337	0.2452
										39.9419	32.9533	42.7015			0.208	0.199	0.1876
										61.3046	35.961	35.2028			0.1409	0.2219	0.2704
										32.4298	37.7503	35.7657			0.2056	0.1533	0.3032
										38.5094	40.3116	40.8505			0.1598	0.1691	0.1963
										42.1956	32.1487	36.211			0.1659	0.299	0.2245
										43.7768	41.4051	40.5176			0.1932	0.2443	0.231
										32.4067	27.6264	40.5847			0.2611	0.1679	0.3325
										33.6315	30.8537	49.645			0.127	0.2251	0.1939
										41.1783	44.2569	52.9737			0.2326	0.1853	0.2162
										45.7605	46.4728	40.861			0.2842	0.173	0.205
										47.2462	40.7291	30.2964			0.184	0.3007	0.2041
										40.342	31.2871	33.2682			0.2013	0.224	0.1309
										48.6748	35.9688	37.9235			0.0808	0.2255	0.3044
										44.9443	34.2292	39.8709			0.0962	0.2361	0.2846
										30.2714	38.5938	42.3445			0.084	0.246	0.2336
										31.695	39.5115	48.0202			0.1048	0.1766	0.2305
										35.6603	39.5981	44.7951			0.1708	0.1508	0.1789
										36.9272	37.8574	47.3429			0.3266	0.2273	0.2064
										42.7031	42.0312	47.3962			0.2331	0.1639	0.2751
										40.588	30.2618	43.1807			0.183	0.2146	0.2294
										50.4935	35.5641	42.3262			0.1638	0.1604	0.251
										34.8254	46.2933	47.0627			0.1612	0.1722	0.1267
										35.4688	44.5863	47.1235			0.1817	0.1388	0.3068
										36.3142	26.003	40.4599			0.1832	0.1899	0.2171
										36.7725	29.4544	44.7795			0.1816	0.2832	0.2086
										47.8301	35.9931	33.6197			0.1331	0.3377	0.1726
										49.5222	29.58	29.6757			0.1531	0.1833	0.2067
										49.4109	36.8999	33.7709			0.1677	0.3376	0.1839
										36.4299	37.4949	35.5397			0.1892	0.322	0.5159
										51.5049	33.4475	42.0023			0.1347	0.1265	0.2828
										45.6335	43.7641	49.9886			0.1832	0.2076	0.3048
										36.3984	30.957	40.5696			0.1735	0.2416	0.2923
										55.9469	47.4985	42.3855			0.2515	0.1631	0.2916
										37.491	47.2183	38.8403			0.1915	0.3775	0.3208
										37.9312	44.2148	37.5382			0.2231	0.203	0.3004
										41.7332	37.2899	45.8501			0.2419	0.1344	0.2818
										48.7075	36.3933	46.2253			0.1615	0.1371	0.2614
										48.5138	36.8767	46.0872			0.1695	0.1903	0.3624
										29.5594	33.9978	45.7785			0.1505	0.2283	0.3216
										47.3316	39.0299	49.5206			0.1683	0.3722	0.3241
										44.9797	39.8679	39.9511			0.202	0.2318	0.3355
										36.9736	34.7079	40.143			0.191	0.3156	0.2855
										48.563	37.9479	51.1611			0.1566	0.174	0.2681
										43.0099	38.5987	50.862			0.2856	0.1221	0.299
										35.9551	34.1257	50.358			0.247	0.1756	0.32
										26.7733	31.5919	52.3458			0.2921	0.1854	0.287
										25.8309	33.2781	46.6435			0.2915	0.2917	0.3171
										39.0504	46.8155	43.3097			0.2186	0.2108	0.3119
										36.4651	44.2677	47.3395			0.264	0.2097	0.1893
										39.0088	40.7001	39.0913			0.2386	0.2306	0.4271
										43.8171	27.8608	40.3888			0.2448	0.152	0.4356
										36.3128	33.9795	55.3112			0.2952	0.2018	0.3183
										41.1793	33.878	42.2735			0.2594	0.3254	0.3184
										50.1011	31.9573	37.0677			0.1886	0.3685	0.3003
										36.6397	34.2919	48.6304			0.3297	0.1813	0.3038
										48.0525	47.3729	54.1022			0.2788	0.4357	0.2704
										47.0904	45.2244	42.6806			0.2929	0.3512	0.2386
										34.3625	31.6679	42.6917			0.2766	0.1806	0.4062
										38.7197	35.6934	39.6442			0.225	0.2151	0.3106
										49.5082	36.9102	50.8421			0.321	0.2763	0.4101
										47.6372	34.426	45.4962			0.4174	0.2071	0.3459
										45.6994	34.9304	39.7694			0.3136	0.4371	0.3109
										39.4096	35.1899	54.1116			0.3639	0.2292	0.2423
										49.7104	28.9285	49.5835			0.3098	0.2069	0.3715
										43.8044	37.508	45.4051			0.2787	0.1667	0.3543
										35.825	40.6113	40.2957			0.2535	0.2379	0.2855
										38.7481	51.2353	39.6348			0.2923	0.2636	0.4615
										41.3665	28.5755	48.1688			0.2662	0.4435	0.4727
										44.9724	33.8817	41.8973			0.2173	0.2591	0.3097
										45.7557	45.8821	35.4297			0.1819	0.3677	0.4101
										34.3224	43.6661	34.9883			0.1762	0.2181	0.2843
										32.0655	41.9962	48.2094			0.2713	0.1593	0.2439
										42.3256	36.8574	32.9715			0.1683	0.2121	0.2878
										36.3627	31.6417	40.1131			0.1789	0.2483	0.2204
										37.0099	35.899	48.4244			0.2165	0.3044	0.1435
										35.1378	40.3492	41.5689			0.2465	0.2738	0.4873
										36.5013	41.6183	40.748			0.1581	0.2446	0.1707
										42.4398	63.7282	51.3495			0.2535	0.1228	0.4998
										50.0255	36.6445	42.4087			0.1824	0.1623	0.393
										43.1301	40.7538	44.8787			0.1765	0.2533	0.2391
										37.9371	31.3107	40.9412			0.1838	0.3466	0.3927
										34.504	27.0168	41.7036			0.3121	0.1285	0.2222
										33.7429	29.0847	42.3258			0.2408	0.3062	0.3314
										43.4954	32.5755	33.6412			0.2912	0.3485	0.3029
										48.3186	33.6612	42.036			0.371	0.1539	0.4079
										33.436	37.2235	43.8755			0.2176	0.1726	0.1251
										47.3562	34.3921	48.4583			0.2488	0.2253	0.1681
										42.2929	37.0027	43.7553			0.2191	0.1605	0.2842
										38.2541	36.221	38.2209			0.2088	0.3512	0.399
										40.2078	40.4904	48.0745			0.2456	0.2484	0.3281
										36.183	41.6963	42.8578			0.1984	0.1723	0.4087
										35.926	28.3457	35.909			0.2011	0.1879	0.4302
										43.2133	36.0628	40.5545			0.1894	0.2032	0.4148
										46.9791	46.1325	38.5078			0.1397	0.1424	0.4221
										30.6546	41.0752	48.6853			0.2085	0.3338	0.3899
										32.8879	41.0234	43.8001			0.1512	0.2459	0.1989
										45.3379	33.0122	37.9564			0.145	0.2845	0.3855
										44.1878	32.173	52.3181			0.1177	0.2255	0.4118
										44.8464	34.2285	45.7354			0.2068	0.0954	0.4481
										49.346	32.6203	42.5131			0.1396	0.1785	0.3463
										32.6489	38.0457	53.1192			0.2083	0.1781	0.4813
										40.8716	35.6929	39.7176			0.1478	0.2747	0.1951
										34.7309	37.3327	38.0614			0.1971	0.1797	0.1933
										46.923	41.4931	38.2777			0.2039	0.2059	0.2323
										44.7694	42.8119	47.1442			0.2772	0.1452	0.1976
										30.2279	39.4982	51.6958			0.1127	0.2248	0.1519
										34.9186	49.1066	53.0582			0.2613	0.3444	0.2683
										47.7887	49.7608	48.517			0.3154	0.1253	0.1655
										46.7737	45.4019	52.0335			0.1831	0.3377	0.2368
										48.987	48.2268	56.1999			0.2073	0.3316	0.2579
										45.107	40.8005	55.9945			0.1028	0.154	0.3273
										34.0907	38.511	56.2135			0.1148	0.1759	0.2166
										36.6137	45.5565	37.1162			0.1086	0.2485	0.2255
										41.2443	43.5679	43.6907			0.1236	0.1556	0.2274
										44.4713	45.6019	35.912			0.1701	0.3053	0.2834
										29.6304	39.3655	45.3889			0.1519	0.226	0.2367
										32.2712	53.3959	35.129			0.201	0.2036	0.2934
										44.6066	39.697	37.0507			0.1769	0.1194	0.2685
										48.0695	40.2152	35.5136			0.1737	0.2174	0.2332
										40.051	36.6291	44.65			0.1698	0.1892	0.1427
										38.5754	40.68	45.5395			0.1364	0.3747	0.2851
										48.596	34.8713	45.8062			0.1794	0.1761	0.2598
										45.4826	38.373	39.2449			0.2471	0.3376	0.1729
										64.7616	43.1625	55.6966			0.1508	0.1865	0.2155
										21.9335	33.7922	41.0709			0.1298	0.1172	0.2227
										30.0705	33.8159	48.9676			0.1561	0.2188	0.2523
										33.9671	35.6163	33.8227			0.2785	0.1899	0.284
										36.219	36.7857	43.8257			0.1739	0.2078	0.2208
										47.9335	40.0491	52.4105			0.2182	0.2133	0.2583
										49.4929	40.8542	39.0395			0.2572	0.1989	0.2056
										33.523	48.3473	49.6995			0.1286	0.2339	0.2926
										47.3522	29.0329	46.1925			0.1677	0.3139	0.254
										44.7406	35.0414	39.6929			0.1375	0.1796	0.1694
										36.8721	46.2098	50.6716			0.1475	0.363	0.2425
										49.0192	49.5269	50.887			0.1703	0.3408	0.2053
										44.3336	34.0663	47.3155			0.1657	0.1462	0.2368
										33.5851	37.4214	41.2719			0.1583	0.1808	0.2313
										35.7933	38.3272	42.5097			0.2121	0.1792	0.2463
										33.4927	35.1207	58.4915			0.1167	0.1834	0.1852
										41.877	32.7621	33.2025			0.1269	0.3659	0.2398
										43.1557	37.0357	32.3986			0.1496	0.2114	0.356
										29.1272	39.8151	36.6066			0.2022	0.2125	0.2493
										35.2939	37.1055	37.882			0.1259	0.1908	0.2047
										36.2095	40.4544	43.6935			0.2029	0.1989	0.3031
										32.403	41.8661	48.3296			0.1692	0.1654	0.3091
										41.962	22.1555	33.2324			0.1368	0.3989	0.2301
										34.3676	36.9484	40.902			0.1012	0.2485	0.227
										29.7578	39.3272	47.7884			0.2798	0.3167	0.215
										42.11	44.9763	46.3933			0.1725	0.1882	0.3743
										47.1516	29.2261	46.7909			0.2127	0.1603	0.1638
										42.9488	29.1536	49.7371			0.2631	0.1746	0.2623
										36.3624	34.7108	42.3839			0.1869	0.2037	0.2244
										31.1946	35.8399	43.0797			0.2057	0.2252	0.2481
										48.9622	36.7166	44.7186			0.0969	0.2209	0.1452
										46.1009	34.9565	54.8133			0.1077	0.2308	0.2997
										37.4867	37.4403	59.3884			0.1267	0.3803	0.3101
										50.8917	39.565	48.1779			0.1384	0.275	0.277
										43.8542	40.8791	47.246			0.1628	0.434	0.2061
										31.5999	37.4937	42.0468			0.2401	0.3542	0.1952
										33.6549	38.5136	41.477			0.2439	0.2648	0.2029
										34.8554	43.2045	42.2436			0.2222	0.3197	0.2388
										34.4851	27.9766	48.0352			0.1654	0.2543	0.1989
										41.286	28.6	51.6307			0.2435	0.2991	0.2074
										47.5323	33.0474	40.7827			0.2346	0.4669	0.1843
										33.8597	33.2139	37.8771			0.1904	0.3302	0.2912
										50.1823	35.7248	36.7114			0.2304	0.284	0.2473
										42.0626	37.174	36.3762			0.2774	0.2909	0.2491
										38.2787	37.333	44.2317			0.3397	0.2922	0.2316
										51.9237	33.345	48.9707			0.178	0.2348	0.2228
										44.157	37.5842	36.3629			0.2784	0.4466	0.1654
										39.1442	34.6667	46.8106			0.2938	0.3189	0.1851
										39.7556	32.5499	44.3505			0.1627	0.3978	0.2111
										35.3124	32.6934	46.8787			0.1808	0.257	0.1724
										30.4984	31.4414	41.0533			0.2007	0.1917	0.2759
										35.4223	30.9582	43.7082			0.2149	0.2601	0.2306
										41.0999	37.0656	39.945			0.1703	0.2748	0.2631
										39.5492	39.8439	43.637			0.2134	0.3167	0.2778
										42.9557	36.4981	37.5803			0.2405	0.3115	0.2564
										49.7137	38.9951	45.7114			0.1233	0.3471	0.3074
										33.0397	42.5762	50.777			0.1429	0.2822	0.2422
										50.0463	30.4418	45.7982			0.2202	0.4326	0.275
										47.6365	33.7152	44.4187			0.0827	0.2862	0.3308
										39.8193	44.3673	51.9698			0.1622	0.3362	0.1989
										49.9694	44.364	47.4954			0.1693	0.2178	0.3349
										38.5738	39.4312	42.2403			0.1244	0.191	0.305
										45.0742	33.8114	44.2249			0.1249	0.2788	0.276
										36.1013	36.1876	46.0595			0.1991	0.3691	0.2039
										37.1695	38.1425	50.6851			0.185	0.2804	0.3484
										30.0952	40.075	42.6954			0.2294	0.2802	0.3699
										36.7914	34.2754	42.4751			0.3191	0.3157	0.1952
										37.9531	39.7762	47.1543			0.1942	0.2343	0.2475
										49.7852	41.3003	53.8299			0.2287	0.3055	0.2545
										45.7814	31.9518	60.4101			0.1488	0.379	0.2975
										51.0601	33.055	40.6644			0.1287	0.2526	0.3031
										44.0076	32.0238	49.504			0.181	0.2215	0.2604
										37.1431	37.3795	49.9704			0.1311	0.3362	0.2489
										34.6091	34.5601	43.2062			0.1562	0.3908	0.1963
										40.5986	29.0624	47.4147			0.1192	0.2798	0.3789
										40.9995	49.6681	45.3171			0.2236	0.28	0.2557
										47.8458	39.7178	36.9833			0.112	0.1279	0.2193
										43.1776	37.1697	40.2782			0.1557	0.2561	0.2326
										29.6682	41.0781	46.2874			0.1436	0.2664	0.2243
										34.0645	35.3375	44.5708			0.1523	0.3416	0.1938
										35.858	41.8459	42.9264			0.1319	0.3137	0.2275
										38.5688	44.5567	46.0774			0.2657	0.1627	0.1995
										48.302	55.3239	44.0345			0.1839	0.179	0.3179
										38.4684	33.4477	42.7682			0.2308	0.1975	0.2028
										38.7776	38.758	25.2987			0.3052	0.1433	0.2323
										36.9705	34.5136	37.4332			0.2127	0.3595	0.3016
										42.8367	43.1413	41.3226			0.2048	0.2071	0.3475
										46.4179	27.81	38.222			0.1408	0.1672	0.2564
										44.5413	37.4048	39.2625			0.1733	0.1591	0.2684
										39.6782	36.1925	45.1286			0.173	0.1847	0.3008
										46.4576	42.2896	43.0101			0.158	0.1482	0.2809
										40.5448	28.0844	44.9179			0.1527	0.3621	0.152
										39.7024	39.0251	44.2782			0.1827	0.1612	0.2675
										35.1405	35.8159	39.4472			0.1293	0.2619	0.2793
										38.2905	37.2932	41.7971			0.169	0.1922	0.2973
										40.3016	37.7658	42.038			0.1171	0.1064	0.1856
										45.1754	35.1754	45.2114			0.1698	0.1694	0.3477
										37.2496	32.5522	49.8529			0.1672	0.1538	0.2962
										37.0472	32.547	42.0575			0.251	0.2344	0.2406
										43.2331	40.6539	48.3554			0.1545	0.1803	0.2345
										37.2132	41.891	34.7343			0.2119	0.1681	0.2227
										48.0821	40.7815	43.7936			0.2727	0.5072	0.2956
										46.9482	34.9398	40.1277			0.1655	0.3329	0.3384
										38.0736	34.7596	37.7555			0.1695	0.3261	0.2933
										21.3734	36.2035	46.7244			0.114	0.3834	0.2456
										44.7972	40.0353	54.3796			0.1309	0.3416	0.2413
										40.2489	35.7185	48.9874			0.1653	0.3575	0.3513
										38.6249	38.5083	40.2007			0.1411	0.3961	0.2486
										32.517	35.2977	44.9039			0.1445	0.3579	0.1905
										32.5994	39.6122	36.4826			0.2223	0.3793	0.1569
										37.471	41.2337	36.0918			0.2456	0.3894	0.2069
										37.0785	29.6146	39.9797			0.1735	0.3091	0.2066
										34.6185	35.0247	44.5868			0.185	0.2153	0.2054
										44.9781	43.7456	49.6288			0.2198	0.2996	0.3732
										45.2011	44.644	40.6459			0.3307	0.3798	0.279
										49.6962	39.89	46.0889			0.1981	0.4511	0.2661
										46.8216	33.9197	43.4872			0.2361	0.2917	0.3033
										28.4748	33.8006	44.8348			0.2578	0.3425	0.2794
										38.1735	32.5132	40.4205			0.0966	0.2936	0.2899
										38.1719	33.8513	38.5688			0.1365	0.3803	0.2134
										44.181	35.0863	41.5087			0.1861	0.2747	0.2327
										42.2702	40.7911	46.2421			0.1868	0.3191	0.3377
										31.4514	39.3594	35.8794			0.2095	0.3495	0.1956
										41.3546	21.308	45.0552			0.191	0.3642	0.303
										47.7763	37.1521	46.92			0.1975	0.2526	0.264
										36.2966	33.6542	52.777			0.1646	0.3299	0.3312
										38.2302	42.8563	44.1032			0.1485	0.4855	0.1314
										49.007	27.6146	39.6152			0.1547	0.3107	0.3778
										44.5515	35.3241	46.0988			0.124	0.2978	0.2976
										31.9393	33.7002	42.2646			0.2453	0.2865	0.2864
										35.8426	38.5305	48.7381			0.1883	0.3188	0.1624
										42.7474	34.3283	48.7636			0.2352	0.3843	0.2163
										44.2895	32.7856	45.1717			0.3266	0.4586	0.2682
										43.1289	32.305	48.6109			0.1989	0.3395	0.2833
										30.9484	32.3748	41.3778			0.2224	0.3506	0.2335
										35.7523	39.9474	50.5034			0.151	0.2834	0.2292
										50.1701	40.482	41.2306			0.1486	0.3372	0.2567
										46.5397	26.8992	52.8439			0.1822	0.3572	0.3694
										53.1669	37.2015	46.9727			0.1507	0.3006	0.1691
										47.0706	36.1271	50.4367			0.1289	0.2882	0.1817
										38.5638	36.9928	47.766			0.2151	0.3106	0.2364
										34.7324	40.9975	46.8615			0.2038	0.3279	0.2698
										39.0113	38.6657	30.705			0.214	0.1721	0.253
										42.9231	31.4302	28.769			0.284	0.2041	0.2553
										42.1431	33.0441	37.916			0.2182	0.1435	0.2007
										40.4513	48.8227	35.6846			0.2332	0.3571	0.2364
										42.157	43.9142	42.2594			0.3052	0.2157	0.2318
										47.4897	39.3991	47.7543			0.2349	0.1378	0.3006
										33.7375	40.4472	46.937			0.2557	0.1518	0.2317
										49.9895	36.8893	43.0752			0.2409	0.1616	0.2573
										46.3439	36.7292	39.9955			0.2397	0.1798	0.2236
										37.5203	34.1725	51.7681			0.2173	0.3649	0.2664
										49.9016	39.6329	50.594			0.2234	0.2309	0.2225
										46.7071	34.0983	41.363			0.2039	0.3027	0.3073
										38.3721	39.6775	41.1619			0.1573	0.1743	0.2624
										41.124	35.2209	47.2369			0.1728	0.1176	0.2662
										42.3075	44.8122	34.2817			0.3242	0.1479	0.2105
										44.7459	33.3917	45.4587			0.1437	0.1714	0.3259
										43.0028	46.9958	43.5961			0.2375	0.2629	0.2999
										49.1563	42.7846	40.1817			0.2854	0.2066	0.179
										32.2734	47.9786	37.8596			0.175	0.1777	0.1801
										50.6625	40.1056	32.0457			0.1528	0.1965	0.2105
										44.2755	42.3922	39.8717			0.1367	0.1471	0.3104
										40.26	52.6865	44.7261			0.1488	0.2969	0.2754
										50.931	49.2292	55.0986			0.1587	0.1738	0.2212
										45.7324	26.4016	51.6579			0.1775	0.2036	0.264
										36.7938	37.0125	48.5853			0.1369	0.2073	0.2148
										43.0714	41.9431	50.7716			0.1431	0.1626	0.3237
										44.51	39.594	43.0722			0.2346	0.1967	0.2436
										43.8434	37.5019	57.3667			0.1939	0.3205	0.1587
										44.7169	35.1796	51.0211			0.2225	0.1923	0.249
										48.345	38.9479	44.1623			0.2756	0.2522	0.1619
										31.3559	35.4745	36.6848			0.1745	0.2346	0.2313
										45.9596	40.7517	29.9294			0.1736	0.1735	0.253
										43.7624	31.4013	39.4779			0.1528	0.208	0.2933
										26.7893	46.7451	43.485			0.1405	0.1755	0.3348
										39.3487	36.2514	45.3973			0.1888	0.1383	0.413
										41.2573	39.5788	50.1763			0.1578	0.1708	0.3172
										46.0442	38.1286	42.4021			0.1774	0.1437	0.3489
										48.5444	32.5563	38.7014			0.2546	0.1955	0.3467
										36.3142	37.5781	36.281			0.2425	0.358	0.2486
										39.6008	35.0761	40.3765			0.2363	0.2315	0.3581
										48.7998	37.3192	40.6628			0.3193	0.1837	0.3699
										42.8233	40.0462	39.4093			0.2168	0.246	0.3707
										39.3978	38.852	38.8898			0.2167	0.1544	0.3134
										39.3156	41.3523	34.6989			0.1756	0.1765	0.3383
										41.8498	42.2233	39.4203			0.171	0.3878	0.3608
										46.139	35.2246	36.0377			0.2415	0.2286	0.3717
										46.0575	38.1126	41.1303			0.198	0.2304	0.2244
										31.5228	43.0916	50.7301			0.1562	0.2272	0.3828
										49.2525	25.3386	47.2359			0.2419	0.227	0.3391
										45.0141	26.1047	52.0827			0.2248	0.1751	0.3779
										47.9494	32.7809	48.492			0.3119	0.2087	0.3727
										44.435	34.594	45.3262			0.323	0.1814	0.332
										38.4405	35.7996	39.1489			0.3389	0.1579	0.3552
											44.5803	48.7221			0.2796	0.1845	0.2973
											30.4403	41.1972			0.2591	0.3354	0.2982
											32.5533	50.7594			0.2782	0.2039	0.3858
											31.8492	40.0738			0.2513	0.143	0.2771
											35.4927	35.4357			0.2513	0.1723	0.3281
											30.8113	47.5303			0.2425	0.1371	0.3081
											30.2064	32.8428			0.3016	0.1594	0.3316
											33.7279	44.0627			0.1639	0.3644	0.2688
											30.0465	38.7762			0.2017	0.1749	0.2274
											34.7729	46.5611			0.1236	0.2486	0.3432
											37.4171	40.2687			0.1339	0.2091	0.2257
											45.9615	43.5392			0.1229	0.1369	0.2836
											46.2319	47.4875			0.1421	0.1591	0.2565
											41.8271	45.9578			0.2004	0.1612	0.2709
											34.1101	37.7805			0.1923	0.2073	0.2521
											32.2511	35.3113			0.2386	0.1638	0.3183
											33.9331	45.5859			0.2941	0.1694	0.2697
											29.9527	44.2074			0.2196	0.3646	0.2238
											31.0717	40.0467			0.2289	0.3437	0.2008
											45.4542	45.367			0.2686	0.42	0.3127
											45.3705	41.557			0.2288	0.3466	0.2327
											39.2947	45.8235			0.2039	0.3165	0.2035
											39.7564	47.1172			0.2739	0.2949	0.2441
											36.4357	39.3119			0.2521	0.3539	0.2406
											34.0524	44.2059			0.2687	0.3275	0.3409
											36.8008	50.7739			0.2944	0.4211	0.2821
											37.9198	39.8663			0.311	0.2724	0.2314
											39.917	54.1893			0.3111	0.3393	0.2855
											32.7904	39.9826			0.3037	0.3359	0.2825
											37.81	41.6226			0.1657	0.3094	0.3208
											24.7345	49.5342			0.1718	0.3152	0.2622
											37.4865	43.5772			0.1676	0.3203	0.1802
											36.9333	50.151			0.1963	0.2104	0.2547
											40.216	38.9711			0.1607	0.1979	0.2258
											42.2381	36.5816			0.1953	0.2098	0.2557
											42.8291	50.6071			0.1744	0.24	0.2826
											35.0017	51.2649			0.1905	0.4062	0.3292
											39.8081	42.3139			0.1958	0.2305	0.1628
											37.0729	52.3887			0.2159	0.2738	0.2188
											34.1191	37.2063			0.2022	0.2184	0.2254
											38.4813	34.0669			0.1059	0.2473	0.281
											33.9981	39.7433			0.1011	0.2193	0.1962
											39.308	48.6219			0.1199	0.187	0.208
											40.251	45.7207			0.1625	0.1841	0.1751
											41.9283	47.67			0.1219	0.1981	0.1966
											28.6839	39.2637			0.1007	0.1874	0.251
											43.5232	46.6551			0.1616	0.1803	0.2319
											41.1103	50.0175			0.135	0.1568	0.2268
											40.4752	35.8947			0.2004	0.1933	0.2593
											24.3814	51.4809			0.1823	0.3734	0.2627
											29.5118	51.159				0.2027	0.1873
											34.0508	44.2311				0.2402	0.2146
											35.5513	48.6865				0.1562	0.2897
											34.1201	42.0636				0.1358	0.2512
											36.3151	35.7395				0.1632	0.2024
											34.9258	40.2498				0.1493	0.1909
											38.2804	46.8579				0.2523	0.2292
											39.3396	45.7883				0.1555	0.2828
											37.3549	41.4369				0.1873	0.2431
											41.0266	50.0983				0.2122	0.2358
											42.1815	41.5781				0.236	0.1845
											32.252	49.55				0.3896	0.1862
											32.9206	52.3417				0.2116	0.3226
											38.4084	53.7037				0.324	0.194
											35.7826	47.3005				0.1845	0.289
											41.006	47.4716				0.1254	0.2556
											39.6854	40.7552				0.191	0.2805
											36.2456	43.0435				0.1809	0.299
											37.6211	56.4812				0.2744	0.2216
											39.3973	48.5849				0.2158	0.216
											38.9573	40.9618				0.2172	0.2281
											32.4656	40.2692				0.1887	0.2957
											39.1284	49.7455				0.382	0.2555
											36.2674	50.4428				0.2106	0.2186
											35.4504	43.2952				0.2289	0.2171
											46.0399	49.5828				0.1944	0.247
											32.1162	53.9976				0.2006	0.2274
											33.5264	49.7595				0.1433	0.266
											39.4868	52.2262				0.174	0.2434
											35.1451	46.8169				0.1716	0.2491
											41.5425	41.7251				0.149	0.3638
											40.3771	46.8776				0.1343	0.264
											36.2089	20.6272				0.3587	0.258
											38.965	44.8746				0.2453	0.3207
											39.4143	41.3954				0.2667	0.2659
											41.6759	45.7867				0.237	0.3117
												48.8635				0.173	0.2584
												38.4837				0.1603	0.3089
												46.4536				0.1945	0.2666
												45.6138				0.201	0.2734
												39.1599				0.1838	0.2951
												42.4844				0.228	0.4401
												40.8358				0.3076	0.2739
												51.5482				0.3299	0.3559
												42.9334				0.4598	0.2389
												43.3601				0.3217	0.2851
												45.0673				0.3623	0.3096
												39.3543				0.3401	0.3212
												45.6302				0.3678	0.234
												32.5738				0.2694	0.3586
												39.1924				0.3329	0.2779
												42.0391				0.2642	0.2553
												48.2039				0.2501	0.3191
												49.4258				0.1899	0.2984
												40.0119				0.2291	0.2846
												35.4785				0.1822	0.3023
												49.4139				0.2323	0.3521
												39.5711				0.1614	0.4094
												41.6722				0.1817	0.3044
												43.1336				0.3135	0.3026
												46.1238				0.3038	0.279
												45.367				0.2748	0.3366
												42.759				0.2448	0.292
												47.8975				0.2459	0.2487
												39.875				0.2376	0.2314
												48.5032				0.2261	0.2292
												52.2361				0.1751	0.2651
												44.0388				0.2141	0.1487
												46.6572				0.1847	0.1551
												40.958				0.2814	0.1393
												36.6043				0.2012	0.2759
												48.9168				0.2129	0.2355
												41.5668				0.1715	0.1681
												37.6417				0.183	0.2379
												42.5724				0.2869	0.2465
												47.4514				0.2124	0.1746
												39.2078				0.2049	0.2319
												48.8627				0.1945	0.2701
												41.3041				0.2217	0.2416
												47.2584				0.1965	0.3021
												44.7155				0.2055	0.2315
												41.3844				0.2469	0.1987
												49.4781				0.1422	0.2932
												36.3252				0.1658	0.2236
												52.5465				0.2117	0.2273
												46.4908				0.196	0.2401
												39.2167				0.1823	0.2845
												58.1868					0.2306
												42.6732					0.3569
												45.5007					0.2432
												46.7992					0.2463
												52.2763					0.2281
												40.0747					0.2578
												44.2436					0.2107
												51.6865					0.2874
												44.7184					0.2486
												48.1745					0.288
												45.2682					0.2218
												47.0107					0.2178
												40.3791					0.1995
												46.4683					0.2721
												58.0644					0.2589
												50.7831					0.2141
																	0.2606
																	0.3242
																	0.2755
																	0.1646
																	0.221
																	0.2632
																	0.2253
																	0.3198
																	0.232
																	0.2075
																	0.1787
																	0.2688
																	0.2081
																	0.2885
																	0.2677
																	0.2681
																	0.2194
																	0.1558
																	0.1836
																	0.1385
																	0.111
																	0.3026
																	0.2343
																	0.2755
																	0.2453
																	0.2494
																	0.2108
																	0.2874
																	0.2887
																	0.3435
																	0.2655
																	0.3115
																	0.3676
																	0.3556
																	0.3214
																	0.337
																	0.2735
																	0.3369
																	0.3068
																	0.3514
																	0.3521
																	0.336
																	0.3984
																	0.3428
																	0.2011
																	0.3225
																	0.3119
																	0.306
																	0.3551
																	0.3961
																	0.2618
																	0.2397
																	0.2901
																	0.1265
																	0.3145
																	0.2915
																	0.2809
																	0.2131
																	0.2215
																	0.2207
																	0.2857
																	0.2444
																	0.1689
																	0.2147
																	0.3244
																	0.227
																	0.2013
																	0.2437
																	0.185
																	0.1109
																	0.1471
																	0.2309
																	0.2469
																	0.2707
																	0.236
																	0.2843
																	0.2711
																	0.1845
																	0.1925
																	0.2286
																	0.2202
																	0.3285
																	0.2624
																	0.2488
																	0.3067
																	0.2664
																	0.2337
																	0.2822
																	0.2962
																	0.2123
																	0.2464
																	0.2488
																	0.2072
																	0.2787
																	0.2383
																	0.1415
																	0.1931
																	0.2378
																	0.2206
																	0.264
																	0.2334
																	0.2173
																	0.2731
																	0.2776
																	0.2515
																	0.2203
																	0.2337
																	0.2555
																	0.2127
																	0.2024
																	0.2262
																	0.2827
																	0.2073
																	0.285
																	0.279
																	0.2455
																	0.3275
																	0.2282
																	0.265
																	0.3206
																	0.2417
																	0.2358
																	0.2688
																	0.2787
																	0.3743
																	0.3206
																	0.2645
																	0.2243
																	0.2099
																	0.2198
																	0.2453
																	0.1855
																	0.2296
																	0.1907
																	0.3739
																	0.1621
																	0.1981
																	0.1087
																	0.2092
																	0.1458
																	0.2036
																	0.2571
																	0.3112
																	0.2962
																	0.3024
																	0.3084
																	0.298
																	0.3347
																	0.2775
																	0.2304
																	0.4108
																	0.304
																	0.3446
																	0.2254
																	0.2818
																	0.2585
																	0.2634
																	0.2207
																	0.2908
																	0.3297
																	0.2999
																	0.2995
																	0.3099
																	0.177
																	0.3072
																	0.2662
																	0.2871
																	0.1715
																	0.2662
																	0.2787
																	0.2541
																	0.3177
																	0.3048
																	0.2552
																	0.3003
																	0.2058
																	0.3119
																	0.2988
																	0.2074
																	0.274
																	0.2006
																	0.2651
																	0.152
																	0.2266
																	0.2659
																	0.2208
																	0.258
																	0.248
																	0.3164
																	0.1892
																	0.1801
																	0.2315
																	0.2005
																	0.2401
																	0.1982
																	0.2045
																	0.1798
																	0.257
																	0.2137
																	0.2374
																	0.1997
																	0.2111
																	0.2114
																	0.2227
																	0.2557
																	0.191
																	0.1898
																	0.2553
																	0.2346
																	0.2696
																	0.299
																	0.2831
																	0.2416
																	0.2867
																	0.2095
																	0.1131
																	0.3294
																	0.2497
																	0.3031
																	0.3102
																	0.2822
																	0.2704
																	0.3248
																	0.3037
																	0.3136
																	0.2331
																	0.2909
																	0.2487
																	0.2594
																	0.2252
																	0.2797
																	0.2774
																	0.2573
																	0.3352
																	0.2579
																	0.2045
																	0.2789
																	0.2387
																	0.1861
																	0.3115
																	0.2723
																	0.2369
																	0.237
																	0.1843
																	0.1984
																	0.3807
																	0.3428
																	0.3341
																	0.2564
																	0.3331
																	0.1705
																	0.2389
																	0.2781
																	0.3035
																	0.1841
																	0.2202
																	0.1964
																	0.2883
																	0.2448
																	0.1658
